# Supplementary material for: Genetic polymorphism of 29 STR loci in the Hunan Han population from China
Source: Forensic Sci Res. 2017 May 8;4(4):351–3. doi: 10.1080/20961790.2017.1306430 (PMC6968709; doi:10.1080/20961790.2017.1306430)
Supplement: 1306430_suppl.zip [file TFSR_A_1306430_SM2219.zip]

Archive with 14 entries (13 files):
- 1306430_suppl/
- 1306430_suppl/Figure S1 .tif
- 1306430_suppl/Figure S2.tif
- 1306430_suppl/Table S1 continued1.xls
- 1306430_suppl/Table S1 continued2.xls
- 1306430_suppl/Table S1 continued3.xls
- 1306430_suppl/Table S1 continued4.xls
- 1306430_suppl/Table S1 continued5.xls
- 1306430_suppl/Table S1.xls
- 1306430_suppl/Table S2.xls
- 1306430_suppl/Table S3.xls
- 1306430_suppl/Table S4.xls
- 1306430_suppl/Table S5.xls
- 1306430_suppl/Table S6.xls
