# Supplementary material for: Genetic polymorphism of 29 STR loci in the Hunan Han population from China
Source: Forensic Sci Res. 2017 May 8;4(4):351–3. doi: 10.1080/20961790.2017.1306430 (PMC6968709; doi:10.1080/20961790.2017.1306430)
Supplement: 1306430_suppl.zip [file TFSR_A_1306430_SM2219.zip › 1306430_suppl/Table S1 continued1.xls]

## Sheet: Sheet1
Table S1.continued1
Allele	D19S433	D5S818	D21S11	D18S51	D6S1043	D3S1358	D13S317	D7S820	D16S539	CSF1PO	Penta D	vWA	D8S1179	TPOX
17				0.093	0.037	0.26						0.229	0.014
17.1
17.2	0.004
17.3
18				0.042	0.184	0.061						0.194	0.001
18.1
18.2
18.3
19				0.039	0.151	0.005						0.089
19.1
19.2
19.3					0.002
20				0.029	0.054							0.015
20.2
20.3					0.005
21				0.011	0.009							0.001
21.1
21.2
21.3					0.002
22				0.019
22.1
22.2
22.3					0.002
23				0.008
23.1
23.2
24				0.007
24.2
25				0.002
25.2
26
26.2
27			0.002
27.2
28			0.031
28.2			0.003
28.3
29			0.279
