# Supplementary material for: Genetic polymorphism of 29 STR loci in the Hunan Han population from China
Source: Forensic Sci Res. 2017 May 8;4(4):351–3. doi: 10.1080/20961790.2017.1306430 (PMC6968709; doi:10.1080/20961790.2017.1306430)
Supplement: 1306430_suppl.zip [file TFSR_A_1306430_SM2219.zip › 1306430_suppl/Table S1 continued2.xls]

## Sheet: Sheet1
Table S1.continued2
Allele	D19S433	D5S818	D21S11	D18S51	D6S1043	D3S1358	D13S317	D7S820	D16S539	CSF1PO	Penta D	vWA	D8S1179	TPOX
29.2			0.003
30			0.28
30.2			0.006
30.3			0.003
31			0.108
31.2			0.069
32			0.022
32.2			0.141
33			0.004
33.2			0.045
34			0.001
34.1
34.2
35
35.2			0.001
36
37
38
MP	0.059	0.08	0.067	0.035	0.031	0.13	0.072	0.089	0.082	0.117	0.066	0.072	0.043	0.241
PD	0.941	0.92	0.933	0.965	0.969	0.87	0.928	0.911	0.918	0.883	0.934	0.928	0.957	0.759
PIC	0.79	0.75	0.78	0.85	0.86	0.67	0.76	0.73	0.75	0.69	0.78	0.77	0.83	0.52
PE	0.57	0.549	0.57	0.707	0.755	0.497	0.521	0.504	0.563	0.497	0.596	0.611	0.699	0.282
TPI	2.32	2.2	2.32	3.48	4.18	1.94	2.05	1.97	2.28	1.97	2.48	2.58	3.39	1.23
HO	0.784	0.772	0.784	0.856	0.88	0.743	0.756	0.747	0.78	0.743	0.798	0.806	0.852	0.593
P(HWE)	0.097	0.6266	0.2607	0.695	0.7936	0.3979	0.0472	0.3314	0.8374	0.744	0.8964	0.7014	0.7794	0.9166
