# Supplementary material for: Genetic polymorphism of 29 STR loci in the Hunan Han population from China
Source: Forensic Sci Res. 2017 May 8;4(4):351–3. doi: 10.1080/20961790.2017.1306430 (PMC6968709; doi:10.1080/20961790.2017.1306430)
Supplement: 1306430_suppl.zip [file TFSR_A_1306430_SM2219.zip › 1306430_suppl/Table S1 continued3.xls]

## Sheet: Sheet1
Table S1.continued3
Allele	Penta E	TH01	D12S391	D2S1338	FGA	D7S1517	D3S1744	D2S1360	D6S474	D4S2366	D8S1132	D5S2500	D21S2055	D10S2325	SE33
5	0.057	0.001
5.1		0.002
6		0.089												0.025
6.3															0.001
7	0.003	0.274								0.001				0.259
7.3															0.001
8	0.003	0.06												0.023
8.2															0.003
8.3		0.002
9	0.012	0.491								0.298		0.002		0.086	0.004
9.1
9.3		0.027
9.4														0.009
10	0.039	0.05								0.066		0.016		0.098	0.002
10.2										0.001					0.001
11	0.148	0.004							0.001	0.338		0.29		0.151
11.1
11.2
11.3
11.4														0.008
12	0.125								0.001	0.121		0.166		0.119	0.001
12.2
12.3
13	0.062				0.001		0.017		0.343	0.101		0.053		0.118	0.002
13.2															0.001
14	0.077				0.001	0.001	0.122		0.377	0.055		0.102		0.052	0.001
14.1											0.002
14.2															0.003
14.3
15	0.115		0.008				0.08		0.133	0.009	0.004	0.278		0.035	0.006
15.1													0.001
15.2															0.003
16	0.07		0.005	0.019	0.002	0.001	0.1		0.121		0.017	0.069		0.005	0.026
16.1													0.107
16.2															0.004
16.3															0.001
