# Supplementary material for: Genetic polymorphism of 29 STR loci in the Hunan Han population from China
Source: Forensic Sci Res. 2017 May 8;4(4):351–3. doi: 10.1080/20961790.2017.1306430 (PMC6968709; doi:10.1080/20961790.2017.1306430)
Supplement: 1306430_suppl.zip [file TFSR_A_1306430_SM2219.zip › 1306430_suppl/Table S1 continued4.xls]

## Sheet: Sheet1
Table S1.continued4
Allele	Penta E	TH01	D12S391	D2S1338	FGA	D7S1517	D3S1744	D2S1360	D6S474	D4S2366	D8S1132	D5S2500	D21S2055	D10S2325	SE33
17	0.068		0.072	0.059		0.013	0.286		0.021	0.002	0.092	0.02		0.008	0.049
17.1													0.01
17.2															0.006
17.3															0.002
18	0.058		0.225	0.096	0.034	0.014	0.219		0.001		0.183	0.004		0.003	0.055
18.1													0.001
18.2															0.006
18.3															0.001
19	0.054		0.216	0.194	0.056	0.075	0.117	0.018	0.002		0.182			0.002	0.088
19.1													0.003
19.2															0.007
19.3	0.002					0.002
20	0.04		0.184	0.111	0.045	0.116	0.046	0.011			0.175				0.056
20.2															0.013
20.3											0.001
21	0.026		0.112	0.025	0.107	0.136	0.011	0.166			0.148				0.031
21.1											0.001
21.2					0.005										0.019
21.3
22	0.018		0.091	0.044	0.165	0.157	0.001	0.582			0.11				0.014
22.1													0.001
22.2					0.004										0.038
22.3						0.001
23	0.012		0.05	0.215	0.226	0.148		0.118			0.058		0.007		0.008
23.1					0.001
23.2															0.047
24	0.005		0.023	0.158	0.157	0.109		0.037			0.023		0.018		0.005
24.2					0.008										0.056
25	0.003		0.011	0.072	0.105	0.17		0.017			0.006		0.19		0.004
25.2					0.006										0.065
26	0.003		0.004	0.007	0.055	0.031		0.014					0.203
26.2					0.002										0.065
27			0.001	0.001	0.007	0.019		0.017			0.001		0.05		0.001
27.2															0.068
28				0.002	0.001	0.009		0.015					0.021
28.2															0.073
28.3															0.006
29								0.003					0.031		0.002
