# Supplementary material for: Genetic polymorphism of 29 STR loci in the Hunan Han population from China
Source: Forensic Sci Res. 2017 May 8;4(4):351–3. doi: 10.1080/20961790.2017.1306430 (PMC6968709; doi:10.1080/20961790.2017.1306430)
Supplement: 1306430_suppl.zip [file TFSR_A_1306430_SM2219.zip › 1306430_suppl/Table S1 continued5.xls]

## Sheet: Sheet1
Table S1.continued5
Allele	Penta E	TH01	D12S391	D2S1338	FGA	D7S1517	D3S1744	D2S1360	D6S474	D4S2366	D8S1132	D5S2500	D21S2055	D10S2325	SE33
29.2															0.07
30								0.001					0.021
30.2															0.04
30.3
31								0.001					0.009		0.001
31.2															0.021
32								0.001					0.043		0.002
32.2															0.018
33													0.097
33.2															0.003
34													0.088
34.1													0.001
34.2															0.002
35													0.07
35.2
36													0.018
37													0.009
38													0.003
MP	0.015	0.153	0.046	0.036	0.034	0.03	0.055	0.178	0.134	0.096	0.041	0.072	0.025	0.035	0.007
PD	0.985	0.847	0.954	0.964	0.966	0.97	0.945	0.822	0.866	0.904	0.959	0.928	0.972	0.965	0.993
PIC	0.91	0.62	0.82	0.84	0.85	0.86	0.8	0.59	0.66	0.73	0.84	0.76	0.87	0.85	0.95
PE	0.845	0.367	0.664	0.707	0.707	0.649	0.645	0.302	0.414	0.484	0.767	0.553	0.657	0.575	0.699
TPI	6.59	1.46	3.02	3.48	3.48	2.88	2.85	1.28	1.62	1.88	4.39	2.22	2.95	2.34	3.39
HO	0.924	0.659	0.834	0.856	0.856	0.826	0.824	0.609	0.691	0.735	0.886	0.774	0.83	0.786	0.852
P(HWE)	0.572	0.6057	0.6796	0.8304	0.5129	0.0012	0.9694	0.6726	0.3955	0.1076	0.0661	0.3083	0.0002	1	1
MP:probability of matching;PD:power of discrimination;PIC:polymorphism information content;PE:power of exclusion;TPI:typical paternity index;HO observed heterozygosity;
P (HWE) P values for the Hardy–Weinberg equilibrium.
