# Supplementary material for: Genetic polymorphism of 29 STR loci in the Hunan Han population from China
Source: Forensic Sci Res. 2017 May 8;4(4):351–3. doi: 10.1080/20961790.2017.1306430 (PMC6968709; doi:10.1080/20961790.2017.1306430)
Supplement: 1306430_suppl.zip [file TFSR_A_1306430_SM2219.zip › 1306430_suppl/Table S1.xls]

## Sheet: Sheet1
Table S1. The allele frequencies and forensic paramentrs for 29 STRs in the Hunan Han populations in China(n = 501).
Allele	D19S433	D5S818	D21S11	D18S51	D6S1043	D3S1358	D13S317	D7S820	D16S539	CSF1PO	Penta D	vWA	D8S1179	TPOX
5
5.1
6											0.002
6.3
7		0.038					0.002	0.001		0.005	0.005
7.3
8		0.002					0.295	0.144	0.003	0.001	0.056			0.547
8.2
8.3
9	0.001	0.073			0.001		0.134	0.055	0.267	0.05	0.347		0.001	0.098
9.1								0.01
9.3
9.4
10		0.192			0.034		0.142	0.138	0.131	0.222	0.127		0.139	0.018
10.2
11	0.008	0.327		0.006	0.104		0.25	0.368	0.249	0.256	0.143		0.09	0.317
11.1								0.001
11.2											0.001
11.3								0.002
11.4
12	0.03	0.224		0.051	0.123	0.002	0.142	0.237	0.238	0.376	0.156		0.115	0.019
12.2	0.005
12.3					0.001						0.001
13	0.272	0.137		0.176	0.125		0.026	0.039	0.098	0.078	0.12	0.002	0.215
13.2	0.046
14	0.256	0.007		0.206	0.144	0.036	0.01	0.006	0.014	0.012	0.035	0.281	0.192	0.001
14.1
14.2	0.097
14.3	0.001
15	0.071	0.001		0.175	0.021	0.31			0.001	0.001	0.008	0.039	0.15
15.1
15.2	0.171
16	0.011			0.138	0.003	0.325						0.151	0.085
16.1
16.2	0.027
16.3
