# Supplementary material for: Genetic polymorphism of 29 STR loci in the Hunan Han population from China
Source: Forensic Sci Res. 2017 May 8;4(4):351–3. doi: 10.1080/20961790.2017.1306430 (PMC6968709; doi:10.1080/20961790.2017.1306430)
Supplement: 1306430_suppl.zip [file TFSR_A_1306430_SM2219.zip › 1306430_suppl/Table S2.xls]

## Sheet: Sheet1
Table S2. The significant Linkage Disequilibrium p-values for all pairs.
Loci	D19S433	D5S818	D21S11	D18S51	D6S1043	D3S1358	D13S317	D7S820	D16S539	CSF1P0	Penta D	vWA	D8S1179	TPOX	Penta E	TH01	D12S391	D2S1338	FGA	D7S1517	D3S1744	D2S1360	D6S474	D4S2366	D8S1132	D5S2500	D21S2055	D10S2325
D5S818	0.79711
D21S11	0.85484	0.02296
D18S51	0.35128	0.04034	0
D6S1043	0	0.2269	0.16102	0.01345
D3S1358	0.21857	0.04101	0.13225	0.00801	0.15455
D13S317	0.24664	0.51917	0.70608	0.25559	0.00244	0.31127
D7S820	0.68178	0.04224	0.57336	0.33394	0.38544	0.18573	0.61608
D16S539	0.1498	0.10402	0.28	0.51961	0.3148	0.20841	0.04762	0.03534
CSF1P0	0.50926	0.44071	0.94638	0.1111	0.19656	0.29232	0.50775	0.05183	0.34897
Penta D	0.14254	0.07278	0.26694	0.01249	0.19784	0.25602	0.01272	0.74907	0.11595	0.07209
vWA	0.59958	0.54205	0.17061	0.00716	0.66804	0.14997	6e-05	0.56635	0.0945	0.92651	0.07427
D8S1179	0.2452	0.00066	0.59559	0.32149	0	0.53683	0.31111	0.05565	0.25165	0.09086	0.27003	0.00045
TP0X	0.02423	0.48065	0.70802	0.3081	0.71124	0.10854	0.38173	0.40452	0.17317	0.08659	0.80752	0.62758	0.32113
Penta E	0.0396	0.00692	0	0.51067	0.01013	0.07861	0.28132	0.25642	0.28357	0.36311	0.42518	0	0.31428	0.28204
TH01	0.0311	0	0.55671	0.21712	0.2845	0.60176	0.82519	0.27803	0.91987	0.41899	0.01883	0.5243	0.09529	0.21717	0
D12S391	0.1042	0.38794	0.0209	0.32389	0.33334	0.86182	0.77071	0.54247	0.1666	0.10717	0.24997	0.09261	0.16475	0.48463	0	0.34248
D2S1338	0.32319	0.59768	0	0.21588	0.01595	0.64074	0.00923	0.13557	0.11455	0.01664	0	0.23533	0.30566	0.84968	0.10144	0.87449	0.63315
FGA	0.9482	0.00237	0	0.04768	0.04621	0.33046	0.00646	0.92815	0.01306	0	0.00114	0.44995	0.38785	0.62638	0.12252	0.19221	0.65689	0.07088
D7S1517	0.48606	0.06373	0.75678	0.19289	0.03241	0.51795	0.00038	0.90709	0.38058	0.05059	0.05045	0.17309	0.79162	0.68158	0.15871	0.04757	0.25489	0.82316	0.06298
D3S1744	0.60584	0.29207	0.65884	0.00918	0.02956	0.30891	0.01993	0.18524	0.40173	0.02239	0.57239	0.63344	0.15913	0.25227	0.21499	0.49859	0.09561	0.09114	0.09014	0.24321
D2S1360	0.98066	0.91604	0.17972	0.80827	0	0.11787	0.27299	0.8743	0.35927	0.08237	0.04593	0.23048	0.12785	0.34406	0.01179	0.04008	0.80033	0	0.23497	0	0.57924
D6S474	0.00556	0.54896	0.01522	0	0.00703	0.51764	0.58619	0.82071	0.14819	0.23311	0.01729	0.02743	0.02136	0.502	0.00067	0.0349	0.39212	0.48727	0.06566	0.19075	0.0162	0.03063
D4S2366	0.77057	0.1818	0.23634	0.45187	0.60456	0.15378	0.43125	0.81785	0.46087	0.5348	0.18447	0.99173	0.85245	0.29671	0.02187	0.00466	0.35733	0.24167	0.00214	0.9656	0.6201	0.14151	0.42801
D8S1132	0.03773	0.06196	0.01326	0.00673	0.88381	0.25276	0.00021	0.86816	0.45	0.06776	0.52852	0.11017	0.41765	0.73529	0.20279	0.40188	0.96336	0.23866	0.92519	0.02355	0.00048	0.57987	0.69861	0.56729
D5S2500	0.971	0.93504	0.94741	0.01124	0.04881	0.00319	0.76875	0.58134	0.19192	0.01603	0.31435	0.27656	0.03956	0.13834	4e-05	0.33393	0.0106	0.84403	0.56401	0.82349	0.00319	0.04579	0.00824	0.91256	0.01129
D21S2055	0.08821	0.2756	0.14099	0.9654	0.33493	0.52634	0.02276	0.97105	0	0.15265	0.25439	0.42122	0.05612	0.38969	0.06499	0.4013	0.00153	0.06118	0.06588	0.64568	0.94165	0.06097	0.65793	0.01192	0.1685	0.51614
D10S2325	0.93523	0.11512	0.10844	0.477	0.01724	0.6037	0.1817	0.52511	0.09487	0.41694	0.93838	0.3938	0.52966	0.46505	0.35524	0.23959	0.10933	0.54657	0.02868	0.21973	0.06785	0.21363	0.2934	0.04975	0.17209	0.2344	0.71164
SE33	0.22909	0.21314	0.52722	0.28162	0.37926	0.08071	0.119	0.78346	0.11115	0.78906	0.1367	0.04167	0.18597	0.74655	0.15359	0.97195	0.00197	0.22768	0.15215	0.32227	0.34071	0.01909	0.03604	0.01654	0.20122	0.50537	0.48304	0.0755
