# Supplementary material for: Genetic polymorphism of 29 STR loci in the Hunan Han population from China
Source: Forensic Sci Res. 2017 May 8;4(4):351–3. doi: 10.1080/20961790.2017.1306430 (PMC6968709; doi:10.1080/20961790.2017.1306430)
Supplement: 1306430_suppl.zip [file TFSR_A_1306430_SM2219.zip › 1306430_suppl/Table S3.xls]

## Sheet: Sheet1
Table S3.The locus-by-locus of population differences (p-value) between Hunan Han and other populations of 11 STRs in the Investigator HDplex kit.
Loci	Hunan Han Vs Dutch	Hunan Han Vs Italian	Hunan Han Vs Lithuanian	Hunan Han Vs Somali	Hunan Han Vs Swedish	Hunan Han Vs Hebei Han	Hunan Han Vs Sichuan Han	Hunan Han Vs Shanghai Han
D2S1360	0	0	0	0	0	0	0.7916	0.1004
D3S1744	0	0.0294	0.0723	0	0.1267	0.0094	0.1964	0.0273
D4S2366	0	0	0	0	0	0.1677	0.0465	0.3709
D5S2500	0	0	0	0	0	0.0621	0.1933	0.4154
D6S474	0	0	0	0.014	0	0.1734	0.5174	0.1844
D7S1517	0	0	0	0	0	0.8935	0.3605	0.3677
D8S1132	0	0.0055	0.0047	0	0.2776	0.9624	0.0065	0.3239
D10S2325	0	0	0	0	0	0	0.0964	0.0038
D21S2055	0	0	0	0	0	0.1048	0.233	0.088
SE33	0	0	0	0	0	0.0125	0.0025	0.0125
D12S391	0	0	0	0	0	0	0	0
