# Supplementary material for: Genetic polymorphism of 29 STR loci in the Hunan Han population from China
Source: Forensic Sci Res. 2017 May 8;4(4):351–3. doi: 10.1080/20961790.2017.1306430 (PMC6968709; doi:10.1080/20961790.2017.1306430)
Supplement: 1306430_suppl.zip [file TFSR_A_1306430_SM2219.zip › 1306430_suppl/Table S4.xls]

## Sheet: Sheet1
Table S4. Genetic distances between Hunan Han and other populations in the Investigator HDplex kit.
Population	Hunan Han	Dutch	Lithuanian	Italian	Swedish	Somali	Hebei Han	Sichuan Han
Dutch	0.126627
Lithuanian	0.157213	0.035287
Italian	0.121959	0.014569	0.0371
Swedish	0.133983	0.042385	0.0668	0.056
Somali	0.172457	0.126132	0.1337	0.1056	0.141839
Hebei Han	0.037408	0.138651	0.1683	0.1244	0.151499	0.173047
Sichuan Han	0.006767	0.135392	0.1673	0.1299	0.145188	0.184247	0.034928
Shanghai Han	0.005878	0.137634	0.1687	0.1304	0.146682	0.185273	0.034962	0.006417
