# Supplementary material for: Genetic polymorphism of 29 STR loci in the Hunan Han population from China
Source: Forensic Sci Res. 2017 May 8;4(4):351–3. doi: 10.1080/20961790.2017.1306430 (PMC6968709; doi:10.1080/20961790.2017.1306430)
Supplement: 1306430_suppl.zip [file TFSR_A_1306430_SM2219.zip › 1306430_suppl/Table S5.xls]

## Sheet: Sheet1
Table S5.The locus-by-locus of population differences (p-value) between Hunan Han and other populations of 19 STRs in the GoldeneyeTM20A amplification kit.
Loci	Hunan Han Vs Guangdong Han	Hunan Han Vs Huai'an Han	Hunan Han Vs Yangzhou Han	Hunan Han Vs Taizhou Han	Hunan Han Vs Suzhou Han	Hunan Han Vs Henan Han	Hunan Han Vs Yunnan Bai	Hunan Han Vs Liaoning Manchu	Hunan Han Vs Philippine
D19S433	0.0637	0.8001	0.0326	0.229	0.0111	0.2505	0	0.0208	0.0001
D5S818	0.1766	0.5852	0.8538	0.2681	0.1342	0.3834	0.0387	0	0.0022
D21S11	0.1415	0.1396	0.5657	0.2529	0.0607	0.0004	0.0009	0.6503	0
D18S51	0.0902	0.4137	0.11	0.0674	0.0093	0.1899	0.001	0.0013	0.0009
D6S1043	0.5486	0.9511	0.4996	0.2764	0.9973	0.9915	0	0	0
D3S1358	0.6182	0.112	0.0103	0.3039	0.0006	0.0065	0.0374	0	0.0068
D13S317	0.4251	0.6996	0.1237	0.2146	0.1892	0.167	0.0356	0	0.0947
D7S820	0.0193	0.7065	0.5277	0.2439	0.248	0.3283	0	0.0003	0.0112
D16S539	0.7848	0.8742	0.489	0	0.0141	0.4554	0.1344	0	0.1656
CSF1P0	0.9584	0.1231	0.6972	0.1995	0.9164	0.995	0.3181	0.3159	0.0012
Penta D	0.1188	0.6011	0.0865	0	0.5811	0	0.0001	0.0005	0.0245
vWA	0.1906	0.1568	0.4392	0.986	0.0065	0.0495	0.0429	0.0012	0
D8S1179	0.0659	0.2353	0.3411	0.08	0.0516	0.0057	0.0787	0.0005	0
TPOX	0.0841	0.2908	0.5732	0.2147	0.0263	0.0512	0.1342	0.209	0.9682
Penta E	0.0084	0.003	0.1361	0.3568	0.0193	0.157	0.0008	0	0.0068
TH01	0.027	0.124	0.0014	0	0	0.0039	0	0.0385	0
D12S391	0.4964	0.3627	0.4471	0.6634	0.4097	0.6704	0.0231	0.0071	0.399
D2S1338	0.2569	0.3295	0.8921	0.2756	0.1144	0.028	0.1916	0	0
FGA	0.3268	0.6661	0.5373	0.6446	0.1779	0.1105	0	0.3508	0.0117
