# Supplementary material for: Genetic polymorphism of 29 STR loci in the Hunan Han population from China
Source: Forensic Sci Res. 2017 May 8;4(4):351–3. doi: 10.1080/20961790.2017.1306430 (PMC6968709; doi:10.1080/20961790.2017.1306430)
Supplement: 1306430_suppl.zip [file TFSR_A_1306430_SM2219.zip › 1306430_suppl/Table S6.xls]

## Sheet: Sheet1
Table S6.Genetic distances between Hunan Han and other populations in the GoldeneyeTM20A amplification kit.
Population	Hunan Han	Guangdong Han	Huai'an Han	Yangzhou Han	Taizhou Han	Suzhou Han	Henan Han	Yunnan Bai	Liaoning Manchu
Guangdong Han	0.004
Huai'an Han	0.0108	0.0153
Yangzhou Han	0.0105	0.0151	0.0113
Taizhou Han	0.0315	0.0346	0.0386	0.0378
Suzhou Han	0.012	0.0159	0.0109	0.0115	0.0372
Henan Han	0.0121	0.1632	0.0145	0.0142	0.038	0.0128
Yunnan Bai	0.0069	0.009	0.012	0.0109	0.0313	0.0128	0.0108
Liaoning Manchu	0.0618	0.0658	0.0654	0.0648	0.0855	0.0679	0.0681	0.0644
Philippine	0.0283	0.0286	0.044	0.0387	0.0615	0.0429	0.0445	0.0344	0.0768
